# Supplementary material for: Youth perception of air pollution and the evaluation of governmental environmental performance: Evidence from China
Source: PLoS One. 2026 Apr 21;21(4):e0345205. doi: 10.1371/journal.pone.0345205 (PMC13098935; doi:10.1371/journal.pone.0345205)
Supplement: S1 File — (ZIP) [file pone.0345205.s001.zip]

Archive with 2 entries (1 files):
- Data/
- Data/Data.dta
